# Supplementary material for: Robotic-Assisted XRF Testing System for In-Situ Areal Density Measurement of Light-Sensitive Explosive Coatings
Source: Sensors (Basel). 2025 Jun 6;25(12):3581. doi: 10.3390/s25123581 (PMC12197155; doi:10.3390/s25123581)
Supplement: Supplementary file 1 [file sensors-25-03581-s001.zip]

Archive with 1 entries (1 files):
- sensors-3654284-supplementary.pdf
